# Supplementary material for: Identification of genetic factors influencing metabolic dysregulation and retinal support for MacTel, a retinal disorder
Source: Commun Biol. 2021 Mar 2;4:274. doi: 10.1038/s42003-021-01788-w (PMC7925591; doi:10.1038/s42003-021-01788-w)
Supplement: Supplementary file 4 — Supplementary Data 1-18 [file 42003_2021_1788_MOESM4_ESM.xlsx]

## Sheet: Supplementary Data 1
SNP & Sample QC
A. Tranche 1 (2 genotype batches) - Illumina Human Omni5Exome-4
SNP QC	call rate <98%. (batch 1)	200498
	call rate <98%. (batch 2)	227828
	overall call rate <98% (batch 1 & 2 merged)	410663
	SNPs showing batch effect, or differential rates of missingness in cases vs controls	10
	SNPs excluded in pre-imputation checks*	865888
	SNPs passing QC, used for imputation	3306070
Sample QC	All samples	752 (623 cases; 117 controls; 12 unconfirmed)
	call rate <98%	15
	sex mismatch / sex indeterminable	11
	heterozygosity outliers	9
	duplicate samples	7
	unconfirmed phenotypes	12
	samples passing QC, included in GWAS	698 (587 Cases and 111 Controls)
B. Tranche 2 (dbGap data, already undergone some QC) - llumina Omni2.5 BeadChip
SNP QC	overall call rate <98%	0
	SNPs excluded in pre-imputation checks*	115933
	SNPs passing QC, used for imputation	2066747
Sample QC	All samples	1667 (1667 controls)
	call rate <98%	8
	sex mismatch / sex indeterminable	2
	heterozygosity outliers	11
	samples passing QC, included in GWAS	1646 (1646 Controls)
C. Tranche 3 (3 genotype batches) - Illumina Global Screening Array
SNP QC	call rate <98%. (batch 1)	21298
	call rate <98%. (batch 2)	20423
	call rate <98%. (batch 3)	17043
	overall call rate <98% (batch 1, 2 & 3 merged)	39599
	SNPs showing batch effect, or differential rates of missingness in cases vs controls	2
	SNPs excluded in pre-imputation checks*	103899
	SNPs passing QC, used for imputation	555348
Sample QC	All samples	2591 (509 cases; 2072 controls; 10 unconfirmed)
	call rate <98%	8
	sex mismatch / sex indeterminable	37
	inferred relationships different to pedigree	4
	heterozygosity outliers	6
	duplicate samples	4
	unconfirmed phenotypes	10
	Samples passing QC, included in GWAS	2522 (480 Cases and 2042 Controls)
D. Imputed Data (All tranches)
SNP QC	Imputed SNPs after preliminary filters and merging of tranches 1,2 and 3. †	10562665
	INFO<0.9 in one or more tranche ‡	2669071
	HWE P<5E-7 in one or more tranche ‡	7362
	SNPs showing tranche effect P<5E-5 ‡	2678165
	MAF < 0.25%	594984
	SNPs passing QC, included in GWAS	7289516
Notes:
* Pre-imputation checks included removal of: A/T & G/C SNPs if MAF > 0.4; SNPs with alleles that were inconsistant with the HRC reference; SNPs with > 0.2 allele frequency difference compared to the HRC reference; SNPs not in reference panel. These removals were undertaken using scripts available from http://www.well.ox.ac.uk/~wrayner/tools/.
† Preliminary filters were applied to each tranche, to only include SNPs with MAF>0.05%, INFO>0.5 (if MAF>=1%), or INFO>0.8 (if MAF<1%), and HWE P>=1E-6. The three tranches were then merged, and listed filters subsequently applied to merged data.
‡ Some SNPs were excluded by more than one filter
Abbreviations:
MAF = Minor Allele Frequency
HWE = Hardy-Weinberg Equillibrium
INFO = Imputation quality score

## Sheet: Supplementary Data 2
Ethnicity	Full cohort				European Only
	Cases		Controls		Cases		Controls
Sample Collection (QC tranche)	Total N	N (%) Female	Total N	N (%) Female	Total N	N (%) Female	Total N	N (%) Female
MacTel Consortium (Tranche 1)	587	358 (61.0%)	111	48 (43.2%)	504	298 (59.1%)	105	46 (43.8%)
Mactel Consortium (Tranche 3)	480	286 (59.5%)	164	91 (55.4%)	427	246 (57.6%)	141	82 (58.1%)
AREDs Controls (Tranche 2)	0	-	1646	962 (58.4%)	0	-	1640	959 (58.5%)
Twinning Controls (Tranche 3)	0	-	1878	1873 (99.7%)	0	-	1859	1854 (99.7%)
Total	1067	644 (60.4%)	3799	2974 (78.3%)	931	544 (58.4%)	3745	2941 (78.5%)
QC tranche - Quality Control and imputation of samples was undertaken in three tranches, according to genotyping array (see Table S1)

## Sheet: Supplementary Data 3
Credible Set
Locus	Proximal coding genes*	Top SNP rsid	N SNPs in credible set	95% Credible Set	Spanning region of credible set
1p12	PHGDH; HMGCS2	rs146953046	1	rs146953046	chr1:120278072-120278072
1p12	PHGDH; HMGCS2	rs532303	4	rs477992, rs662602, rs532303, rs483180	chr1:120257576-120267505
2p14	SLC1A4	rs2160387	2	rs2160387, rs2422358	chr2:65220910-65231806
2q34	CPS1	rs1047891	1	rs1047891	chr2:211540507-211540507
3p24.1	SLC4A7; EOMES	rs9820465	38	rs8179938, rs6799952, rs6807660, rs9879820, rs9882581, rs9866976, rs3846012, rs3856679, rs3856680, rs2370988, rs35356316, rs9871027, rs9820465, rs28487947, rs6795883, rs13068885, rs13084062, rs13325072, rs13325163, rs9819201, rs9879937, rs9880901, rs4016607, rs9829786, rs6765519, rs9825872, rs9846782, rs9830830, rs1494838, rs9836553, rs4367017, rs2371068, rs2371069, rs2371071, rs2887928, rs655122…	chr3:27680063-27720233
3p21.31	SLC6A20; SACM1L; LIMD1; LARS2	rs17279437	6	rs3774666, rs56331328, rs13086080, rs4327428, rs9818982, rs17279437	chr3:45731732-45814094
5q14.3	TMEM161B	rs17421627	57	rs113184395, rs73173535, rs56855273, rs73173545, rs73173547, rs2161229, rs2161230, rs7718045, rs58525894, rs60230194, rs16903216, rs16903217, rs111992847, rs16876718, rs116513572, rs16903218, rs16903220, rs16903223, rs77564604, rs73173564, rs16903225, rs57188301, rs73173568, rs59106895, rs58531939, rs79461888, rs56700660, rs59357420, rs58006338, rs58651512, rs57523868, rs73173571, rs73173573, rs7…	chr5:87808560-87847992
7p11.2	SEPT14;MRPS17;ZNF713;GBAS;PSPH;CCT6A;SUMF2;PHKG1;CHCHD2;NUPR1L	rs6955423	21	rs4470984, rs6593292, rs4535700, rs4543497, rs4948096, rs4948097, rs10435504, rs6593294, rs10229446, rs4689, rs6954499, rs6951810, rs11238389, rs6973917, rs13240915, rs13241866, rs6975311, rs7811755, rs7776550, rs4948102, rs6955423	chr7:56033558-56099352
9p22.3	TTC39B	rs677622	13	rs7035671, rs7035801, rs486349, rs2156110, rs2156109, rs578194, rs2185938, rs660686, rs661048, rs675849, rs677622, rs1215112, rs686030	chr9:15285329-15304782
10q21.3	NRBF2;JMJD1C;REEP3	rs10995566	36	rs10995554, rs12257409, rs12263283, rs12263348, rs12263355, rs1991571, rs68187821, rs2393985, rs6479906, rs12253452, rs6479909, rs35403056, rs10733794, rs1864390, rs9804238, rs10822187, rs10995566, rs12258858, rs74550243, rs12779973, rs72838794, rs12245846, rs12779494, rs7076601, rs72838798, rs72838801, rs10465991, rs67044923, rs35995927, rs12775581, rs35623760, rs10437364, rs36000532, rs2565185,…	chr10:65295110-65393613
19p13.2	CERS4	rs139412173	4	rs139412173, rs34199542, rs72993317, rs72993321	chr19:8235251-8247635

## Sheet: Supplementary Data 4 
PHGDH haplotypes
Controls		rs146953046		Total (AF)
		T	G
rs532303	G	5141	64	5205 (0.69)
	A	2334	59	2393 (0.31)
Total (AF)		7475 (0.984)	123 (0.016)
Cases		rs146953046		Total (AF)
		T	G
rs532303	G	1156	71	1227 (0.58)
	A	846	60	906 (0.42)
Total (AF)		2002 (0.94)	131 (0.06)
Note - The alleles associated with increased MacTel risk are the G allele for rs146953046 and the A allele for rs532303.
Abbreviations:
AF = Allele Frequency

## Sheet: Supplementary Data 5 
Sex interactions
A. All Ancestries Analysis					Females (644 cases and 2974 controls)				Males ( 423 cases and 825 controls)				Interaction
Locus	Rsid	Chr	BP	effect /non- effect allele*	EAF Cases	EAF Controls	Odds Ratio	P-value	EAF Cases	EAF Controls	Odds Ratio	P-value	Test Statistic†	P-value
1p12	rs146953046	1	120278072	G/T	0.0654045	0.0149628	6.53976	1.63e-16	0.0502435	0.0189982	3.25911	9.94e-06	1.98293	0.0486641
1p12	rs532303	1	120265444	G/A	0.553192	0.684793	0.552339	5.05e-16	0.611556	0.686885	0.723114	0.00060183	-2.25398	0.0337609
2p14	rs2160387	2	65220910	C/T	0.372675	0.444241	0.746487	4.22e-05	0.316784	0.427879	0.65877	4.25e-06	1.08248	0.290664
2q34	rs1047891	2	211540507	A/C	0.151113	0.305659	0.451004	6.43e-23	0.253898	0.30527	0.797788	0.0191631	-4.53349	0.00010631
3p24.1	rs9820465	3	27706298	C/T	0.159207	0.205616	0.730764	0.0004726	0.124115	0.203027	0.566551	1.34e-06	1.72117	0.0938199
3p21.31	rs17279437	3	45814094	A/G	0.135732	0.105301	1.69619	3.89e-06	0.156051	0.0985491	1.86078	6.24e-06	-0.5178	0.606693
5q14.3	rs17421627	5	87847586	G/T	0.125776	0.0678512	2.53995	4.35e-12	0.140667	0.0746533	2.09843	3.33e-07	0.964398	0.33816
7p11.2	rs6955423	7	56099352	A/G	0.652681	0.746524	0.716786	2.12e-05	0.6492	0.744688	0.654453	2.17e-05	0.717071	0.479545
9p22.3	rs677622	9	15302613	G/A	0.832064	0.867138	0.669707	7.41e-05	0.8042	0.875475	0.540644	6.38e-07	1.34088	0.186979
10q21.3	rs10995566	10	65363166	T/C	0.232934	0.320901	0.72816	4.35e-05	0.228142	0.300001	0.72271	0.0011165	0.0594938	0.953006
19p13.2	rs139412173	19	8235251	G/A	0.0220318	0.0564163	0.461315	7.31e-06	0.0257411	0.0526176	0.498858	0.0015353	-0.280228	0.779749
B. European Ancestries Analysis					Females (544 cases and 2941 controls)				Males (387 cases and 804 controls)				Interaction
Locus	Rsid	Chr	BP	effect /non- effect allele*	EAF Cases	EAF Controls	Odds Ratio	P-value	EAF Cases	EAF Controls	Odds Ratio	P-value	Test Statistic†	P-value
1p12	rs146953046	1	120278072	G/T	0.0670331	0.0148351	6.50817	4.05e-15	0.051053	0.0186965	3.08482	3.59e-05	2.06106	0.0404811
1p12	rs532303	1	120265444	G/A	0.541973	0.683427	0.553225	2.58e-15	0.608553	0.682976	0.739246	0.00172031	-2.37543	0.0260284
2p14	rs2160387	2	65220910	C/T	0.369485	0.443616	0.739273	3.63e-05	0.324288	0.429104	0.655694	5.09e-06	1.01708	0.320087
2q34	rs1047891	2	211540507	A/C	0.150594	0.307048	0.452577	6.42e-22	0.249593	0.308267	0.778704	0.011119	-4.22555	0.00024427
3p24.1	rs9820465	3	27706298	C/T	0.15625	0.204863	0.732974	0.00073631	0.121447	0.198383	0.577102	5.35e-06	1.57436	0.124106
3p21.31	rs17279437	3	45814094	A/G	0.147777	0.106481	1.64455	1.88e-05	0.167983	0.0986356	1.90669	3.58e-06	-0.815269	0.418521
5q14.3	rs17421627	5	87847586	G/T	0.131433	0.0684425	2.53491	1.74e-11	0.148584	0.0734938	2.19561	1.25e-07	0.70747	0.481602
7p11.2	rs6955423	7	56099352	A/G	0.676196	0.746746	0.728012	8.36e-05	0.660539	0.744862	0.675285	0.000133	0.575424	0.569747
9p22.3	rs677622	9	15302613	G/A	0.815482	0.866842	0.651564	3.64e-05	0.796028	0.876549	0.538892	9.29e-07	1.16316	0.251149
10q21.3	rs10995566	10	65363166	T/C	0.246324	0.322122	0.731015	7.44e-05	0.232568	0.304728	0.714786	0.00098905	0.174009	0.86319
19p13.2	rs139412173	19	8235251	G/A	0.0250294	0.0566506	0.481475	3.02e-05	0.0267313	0.0521163	0.534791	0.00535555	-0.368543	0.713074
* the effect allele/non-effect allele corresponds to the non-reference/reference allele
† Welch's t-test statistic
Abbreviations:
Chr = chromosome number
BP = base pair position
EAF = effect allele frequency

## Sheet: Supplementary Data 6 (MAGMA)
EnsemblID	Symbol	Chromosome	Start	Stop	NSNPS	NParam	ZStat	P-value	FDR
ENSG00000092621	PHGDH	1	120202421	120286838	186	32	9.07	5.76e-20	1.06e-15
ENSG00000134240	HMGCS2	1	120290619	120311528	45	11	6.17	3.39e-10	3.13e-06
ENSG00000165476	REEP3	10	65281123	65384883	262	34	5.97	1.2e-09	7.42e-06
ENSG00000163817	SLC6A20	3	45796942	45838027	67	24	5.74	4.82e-09	2.23e-05
ENSG00000155158	TTC39B	9	15163620	15307358	475	74	5.28	6.58e-08	0.000243
ENSG00000084734	GCKR	2	27719709	27746554	58	13	4.96	3.56e-07	0.0011
ENSG00000170959	DCDC1	11	30851916	31391357	654	46	4.79	8.54e-07	0.00225
ENSG00000115085	ZAP70	2	98330023	98356325	47	12	4.76	9.73e-07	0.00225
ENSG00000182534	MXRA7	17	74668633	74707098	129	18	4.73	1.1e-06	0.00226
ENSG00000146733	PSPH	7	56078744	56119297	90	17	4.71	1.23e-06	0.00228
ENSG00000146729	GBAS	7	56019486	56067874	135	24	4.63	1.79e-06	0.00301
ENSG00000092931	MFSD11	17	74731947	74777531	19	8	4.62	1.97e-06	0.00303
ENSG00000064225	ST3GAL6	3	98451080	98540045	227	30	4.54	2.77e-06	0.00393
ENSG00000070778	PTPN21	14	88932122	89021077	197	18	4.46	4.09e-06	0.0054
ENSG00000115902	SLC1A4	2	65215611	65250999	84	23	4.43	4.68e-06	0.00545
ENSG00000164776	PHKG1	7	56148440	56160689	45	11	4.43	4.72e-06	0.00545
ENSG00000075218	GTSE1	22	46692638	46726707	79	8	4.32	7.72e-06	0.00815
ENSG00000146731	CCT6A	7	56119323	56131682	32	10	4.32	7.94e-06	0.00815
ENSG00000163958	ZDHHC19	3	195924320	195938308	81	17	4.28	9.29e-06	0.00903
ENSG00000121797	CCRL2	3	46448654	46454488	20	6	4.25	1.07e-05	0.00987
ENSG00000164180	TMEM161B	5	87485450	87565293	126	22	4.24	1.13e-05	0.00994
ENSG00000198492	YTHDF2	1	29063133	29096287	45	7	4.22	1.23e-05	0.0103
ENSG00000066027	PPP2R5A	1	212458879	212535200	166	23	4.13	1.8e-05	0.0145
ENSG00000021826	CPS1	2	211342406	211543831	409	51	4.09	2.15e-05	0.0158
ENSG00000143727	ACP1	2	264140	278283	28	6	4.08	2.26e-05	0.0158
ENSG00000108433	GOSR2	17	45000483	45105003	329	35	4.08	2.29e-05	0.0158
ENSG00000170946	DNAJC24	11	31391387	31453396	95	13	4.06	2.45e-05	0.0158
ENSG00000114107	CEP70	3	138213186	138313380	162	15	4.06	2.48e-05	0.0158
ENSG00000262633	RP11-156P1.2	17	45000499	45124520	340	36	4.04	2.62e-05	0.0158
ENSG00000153132	CLGN	4	141309609	141349122	78	10	4.04	2.66e-05	0.0158
ENSG00000042317	SPATA7	14	88851268	88936694	94	17	4.04	2.7e-05	0.0158
ENSG00000057019	DCBLD2	3	98514785	98620533	280	31	4.03	2.73e-05	0.0158
ENSG00000162419	GMEB1	1	28995244	29045865	61	7	4.02	2.97e-05	0.0165
ENSG00000178665	ZNF713	7	55955169	56009918	133	22	4.01	3.04e-05	0.0165
ENSG00000138002	IFT172	2	27667238	27712656	75	12	3.98	3.38e-05	0.0179
ENSG00000100156	SLC16A8	22	38474141	38480100	11	4	3.97	3.58e-05	0.0184
ENSG00000129103	SUMF2	7	56131695	56148363	44	11	3.95	3.91e-05	0.0195
ENSG00000205334	AC074091.13	2	27928653	27938599	19	8	3.91	4.59e-05	0.0222
ENSG00000249773	MRPS17	7	55954970	56022932	171	24	3.91	4.69e-05	0.0222
ENSG00000115234	SNX17	2	27593389	27599995	11	4	3.88	5.19e-05	0.024
ENSG00000065600	TMEM206	1	212537273	212588243	111	21	3.86	5.76e-05	0.0255
ENSG00000136688	IL36G	2	113730780	113743242	21	7	3.86	5.79e-05	0.0255
ENSG00000163959	SLC51A	3	195938358	195970049	101	19	3.8	7.14e-05	0.0307
ENSG00000148219	ASTN2	9	119187504	120177348	3255	306	3.79	7.41e-05	0.031
ENSG00000153310	FAM49B	8	130851839	131029375	322	51	3.78	7.69e-05	0.031
ENSG00000153130	SCOC	4	141178440	141306880	286	43	3.78	7.71e-05	0.031
ENSG00000100416	TRMU	22	46726772	46753237	46	8	3.76	8.35e-05	0.0328
ENSG00000231672	DIRC3	2	218148742	218621316	1265	114	3.76	8.65e-05	0.0333
ENSG00000115241	PPM1G	2	27604061	27632554	45	10	3.75	8.85e-05	0.0334
ENSG00000108379	WNT3	17	44839872	44910520	110	26	3.72	9.83e-05	0.0359
ENSG00000186951	PPARA	22	46546424	46639653	133	25	3.72	0.000101	0.0359
ENSG00000189292	FAM150B	2	279558	288851	17	5	3.71	0.000103	0.0359
ENSG00000115216	NRBP1	2	27650657	27665126	20	4	3.71	0.000103	0.0359
ENSG00000075234	TTC38	22	46663858	46689905	65	6	3.7	0.000109	0.0372
ENSG00000055147	FAM114A2	5	153369688	153418496	142	13	3.69	0.000113	0.0381
ENSG00000267168	RP11-318A15.7	17	74729060	74734604	3	2	3.68	0.000116	0.0381
ENSG00000146247	PHIP	6	79645584	79787953	245	26	3.68	0.000119	0.0381
ENSG00000204130	RUFY2	10	70100864	70167051	104	8	3.67	0.00012	0.0381
ENSG00000272741	RP11-447L10.1	3	195975101	196045093	161	14	3.67	0.000121	0.0381
ENSG00000206013	IFITM5	11	298200	299526	3	2	3.66	0.000124	0.0383
ENSG00000037749	MFAP3	5	153418466	153600038	503	51	3.66	0.000127	0.0384
ENSG00000178950	GAK	4	843064	926161	345	52	3.65	0.000129	0.0384
ENSG00000146243	IRAK1BP1	6	79577189	79656157	131	18	3.64	0.000134	0.0391
ENSG00000171988	JMJD1C	10	64926981	65225722	739	57	3.64	0.000135	0.0391
ENSG00000055070	SZRD1	1	16679070	16724640	54	9	3.63	0.000139	0.0393
ENSG00000213123	TCTEX1D2	3	196018090	196045170	63	9	3.63	0.00014	0.0393
ENSG00000179241	LDLRAD3	11	35965531	36253686	875	131	3.62	0.00015	0.041
ENSG00000138346	DNA2	10	70173821	70231879	180	19	3.61	0.000152	0.041
ENSG00000116031	CD207	2	71057347	71062952	29	7	3.61	0.000153	0.041
ENSG00000035115	SH3YL1	2	217730	266398	95	12	3.61	0.000156	0.0411
ENSG00000115226	FNDC4	2	27714750	27718112	6	2	3.6	0.00016	0.0416
ENSG00000139620	KANSL2	12	49047184	49076021	31	5	3.56	0.000184	0.0472
ENSG00000115211	EIF2B4	2	27587219	27593353	9	6	3.56	0.000186	0.0472

## Sheet: Supplementary Data 7
FUMA parameters
Parameter	Value
FUMA	v1.3.5e
MAGMA	v1.07
GWAScatalog	e96_r2019-09-24
ANNOVAR	2017-07-17
gwasfile
chrcol	CHR
poscol	POS
rsIDcol	SNP
pcol	P
eacol	ALT
neacol	REF
orcol	NA
becol	BETA
secol	SE
leadSNPsfile	NA
addleadSNPs	1
regionsfile	NA
N	NA
Ncol	N
exMHC	1
MHCopt	annot
extMHC	NA
ensembl	v92
genetype	protein_coding
leadP	5e-06
gwasP	0.05
r2	0.4
r2_2	0.1
refpanel	1KG/Phase3
pop	ALL
MAF	0
refSNPs	1
mergeDist	250
magma	1
magma_window	0
magma_exp	GTEx/v8/gtex_v8_ts_avg_log2TPM, GTEx/v8/gtex_v8_ts_general_avg_log2TPM
posMap	1
posMapWindowSize	10
posMapAnnot	NA
posMapCADDth	0
posMapRDBth	NA
posMapChr15	NA
posMapChr15Max	NA
posMapChr15Meth	NA
posMapAnnoDs	NA
posMapAnnoMeth	NA
eqtlMap	1
eqtlMaptss	eQTLGen/eQTLGen_cis_eQTLs.txt.gz, eQTLGen/eQTLGen_trans_eQTLs.txt.gz, BloodeQTL/BloodeQTL.txt.gz, BIOSQTL/BIOS_eQTL_geneLevel.txt.gz, BRAINEAC/CRBL.txt.gz, BRAINEAC/FCTX.txt.gz, BRAINEAC/HIPP.txt.gz, BRAINEAC/MEDU.txt.gz, BRAINEAC/OCTX.txt.gz, BRAINEAC/PUTM.txt.gz, BRAINEAC/SNIG.txt.gz, BRAINEAC/TCTX.txt.gz, BRAINEAC/THAL.txt.gz, BRAINEAC/WHMT.txt.gz, BRAINEAC/aveALL.txt.gz, GTEx/v8/Cells_EBV-tra…
eqtlMapSig	1
eqtlMapP	1
eqtlMapCADDth	0
eqtlMapRDBth	NA
eqtlMapChr15	NA
eqtlMapChr15Max	NA
eqtlMapChr15Meth	NA
eqtlMapAnnoDs	NA
eqtlMapAnnoMeth	NA
ciMap	1
ciMapBuiltin	HiC/Giusti-Rodriguez_et_al_2019/Adult_Cortex.txt.gz, HiC/GSE87112/Aorta.txt.gz, HiC/GSE87112/Liver.txt.gz, HiC/GSE87112/hESC.txt.gz
ciMapFileN	0
ciMapFiles	NA
ciMapFDR	1e-06
ciMapPromWindow	250-500
ciMapRoadmap	NA
ciMapEnhFilt	0
ciMapPromFilt	0
ciMapCADDth	0
ciMapRDBth	NA
ciMapChr15	NA
ciMapChr15Max	NA
ciMapChr15Meth	NA
ciMapAnnoDs	NA
ciMapAnnoMeth	NA

## Sheet: Supplementary Data 8 (eQTLs)
symbol	tissue	nSNP	tissue_mean_effect	nTissue	global_mean_effect	Direction
MXRA7	Artery	125	1.73345	6	1.82132	Positive Regulation
MXRA7	Blood	184	2.37525	6	1.82132	Positive Regulation
MXRA7	Brain	494	1.61467	6	1.82132	Positive Regulation
MXRA7	Liver	37	1.01586	6	1.82132	Positive Regulation
MXRA7	Nerve	44	2.46623	6	1.82132	Positive Regulation
MXRA7	Retina	37	1.72247	6	1.82132	Positive Regulation
ATRAID	Artery	15	-0.447982	5	-0.472686	Negative Regulation
ATRAID	Blood	60	-0.711908	5	-0.472686	Negative Regulation
ATRAID	Brain	27	-0.314105	5	-0.472686	Negative Regulation
ATRAID	Nerve	10	-0.363885	5	-0.472686	Negative Regulation
ATRAID	Retina	9	-0.525553	5	-0.472686	Negative Regulation
DNAJC24	Artery	118	0.626911	5	0.514079	Positive Regulation
DNAJC24	Blood	29	0.283286	5	0.514079	Positive Regulation
DNAJC24	Brain	34	0.606017	5	0.514079	Positive Regulation
DNAJC24	Nerve	37	0.442299	5	0.514079	Positive Regulation
DNAJC24	Retina	68	0.611882	5	0.514079	Positive Regulation
GBAS	Artery	1	-0.358624	5	0.35428	Positive Regulation
GBAS	Blood	157	0.521034	5	0.35428	Positive Regulation
GBAS	Brain	94	0.414108	5	0.35428	Positive Regulation
GBAS	Nerve	28	0.478795	5	0.35428	Positive Regulation
GBAS	Retina	17	0.716086	5	0.35428	Positive Regulation
SUMF2	Artery	152	-0.79828	5	-0.675626	Negative Regulation
SUMF2	Blood	222	-0.569109	5	-0.675626	Negative Regulation
SUMF2	Brain	321	-0.686185	5	-0.675626	Negative Regulation
SUMF2	Nerve	77	-0.578946	5	-0.675626	Negative Regulation
SUMF2	Retina	40	-0.745608	5	-0.675626	Negative Regulation
ZNF713	Artery	22	-1.37048	5	0.0914289	Positive Regulation
ZNF713	Blood	285	0.718059	5	0.0914289	Positive Regulation
ZNF713	Brain	61	0.403732	5	0.0914289	Positive Regulation
ZNF713	Nerve	18	-0.0102872	5	0.0914289	Positive Regulation
ZNF713	Retina	52	0.716126	5	0.0914289	Positive Regulation
ATHL1	Artery	3	2.09552	4	1.56334	Positive Regulation
ATHL1	Blood	1	1.0314	4	1.56334	Positive Regulation
ATHL1	Brain	2	0.924496	4	1.56334	Positive Regulation
ATHL1	Nerve	1	2.20193	4	1.56334	Positive Regulation
CHCHD2	Artery	7	-0.252697	4	-0.365815	Negative Regulation
CHCHD2	Blood	149	-1.5062	4	-0.365815	Negative Regulation
CHCHD2	Brain	101	0.555922	4	-0.365815	Negative Regulation
CHCHD2	Nerve	6	-0.260285	4	-0.365815	Negative Regulation
LIMD1	Artery	26	1.4175	4	0.725049	Positive Regulation
LIMD1	Blood	114	-0.10179	4	0.725049	Positive Regulation
LIMD1	Brain	27	0.13572	4	0.725049	Positive Regulation
LIMD1	Nerve	16	1.44876	4	0.725049	Positive Regulation
NUPR1L	Artery	14	1.21421	4	0.928732	Positive Regulation
NUPR1L	Blood	81	0.592464	4	0.928732	Positive Regulation
NUPR1L	Brain	82	0.690808	4	0.928732	Positive Regulation
NUPR1L	Nerve	14	1.21744	4	0.928732	Positive Regulation
PHGDH	Artery	44	-0.609927	4	-0.979903	Negative Regulation
PHGDH	Blood	144	0.490182	4	-0.979903	Negative Regulation
PHGDH	Brain	7	-1.59932	4	-0.979903	Negative Regulation
PHGDH	Nerve	1	-2.20054	4	-0.979903	Negative Regulation
PSPH	Artery	22	1.01108	4	0.70435	Positive Regulation
PSPH	Blood	59	0.564435	4	0.70435	Positive Regulation
PSPH	Brain	4	0.672699	4	0.70435	Positive Regulation
PSPH	Nerve	11	0.569188	4	0.70435	Positive Regulation
REEP3	Artery	108	0.598467	4	0.518211	Positive Regulation
REEP3	Blood	232	0.646769	4	0.518211	Positive Regulation
REEP3	Brain	477	0.432515	4	0.518211	Positive Regulation
REEP3	Nerve	117	0.395095	4	0.518211	Positive Regulation
SLC5A6	Artery	13	0.38815	4	0.441707	Positive Regulation
SLC5A6	Blood	57	0.60188	4	0.441707	Positive Regulation
SLC5A6	Nerve	19	0.311225	4	0.441707	Positive Regulation
SLC5A6	Retina	1	0.465574	4	0.441707	Positive Regulation
DCDC1	Blood	46	-0.766153	3	-0.146833	Negative Regulation
DCDC1	Brain	46	-0.536238	3	-0.146833	Negative Regulation
DCDC1	Retina	68	0.861893	3	-0.146833	Negative Regulation
MFSD11	Artery	33	-0.81102	3	-0.458564	Negative Regulation
MFSD11	Blood	17	0.314156	3	-0.458564	Negative Regulation
MFSD11	Nerve	5	-0.878829	3	-0.458564	Negative Regulation
NRBF2	Artery	4	0.401984	3	0.201787	Positive Regulation
NRBF2	Blood	192	1.17085	3	0.201787	Positive Regulation
NRBF2	Retina	133	-0.96747	3	0.201787	Positive Regulation
NRBP1	Artery	36	0.511588	3	0.628896	Positive Regulation
NRBP1	Blood	88	0.994466	3	0.628896	Positive Regulation
NRBP1	Nerve	25	0.380634	3	0.628896	Positive Regulation
PPM1G	Blood	61	0.623819	3	0.547139	Positive Regulation
PPM1G	Nerve	10	0.207856	3	0.547139	Positive Regulation
PPM1G	Retina	15	0.809742	3	0.547139	Positive Regulation
PPP2R5A	Blood	1	-0.375866	3	0.130402	Positive Regulation
PPP2R5A	Brain	1	-0.412919	3	0.130402	Positive Regulation
PPP2R5A	Retina	50	1.17999	3	0.130402	Positive Regulation
SNX17	Artery	19	0.488218	3	0.198433	Positive Regulation
SNX17	Blood	34	0.749456	3	0.198433	Positive Regulation
SNX17	Brain	10	-0.642375	3	0.198433	Positive Regulation
TMEM206	Artery	12	0.598225	3	-0.0513544	Negative Regulation
TMEM206	Blood	27	-0.350378	3	-0.0513544	Negative Regulation
TMEM206	Brain	62	-0.40191	3	-0.0513544	Negative Regulation
TTC39B	Artery	13	0.603147	3	0.688496	Positive Regulation
TTC39B	Blood	76	0.535231	3	0.688496	Positive Regulation
TTC39B	Liver	27	0.92711	3	0.688496	Positive Regulation
CCT6A	Artery	11	0.245721	2	0.604496	Positive Regulation
CCT6A	Blood	190	0.963271	2	0.604496	Positive Regulation
CD109	Artery	41	0.643138	2	0.673278	Positive Regulation
CD109	Blood	135	0.703417	2	0.673278	Positive Regulation
GPN1	Blood	34	-0.173517	2	0.131691	Positive Regulation
GPN1	Brain	7	0.4369	2	0.131691	Positive Regulation
KRTCAP3	Blood	74	-1.18071	2	-1.10743	Negative Regulation
KRTCAP3	Brain	29	-1.03416	2	-1.10743	Negative Regulation
PHKG1	Artery	61	-0.516385	2	-0.0612286	Negative Regulation
PHKG1	Blood	246	0.393928	2	-0.0612286	Negative Regulation
SLC1A4	Blood	10	-0.778481	2	-0.727516	Negative Regulation
SLC1A4	Retina	1	-0.676552	2	-0.727516	Negative Regulation
TMEM161B	Blood	161	1.28229	2	0.38648	Positive Regulation
TMEM161B	Retina	54	-0.509335	2	0.38648	Positive Regulation
ZNF697	Artery	4	0.499322	2	0.548532	Positive Regulation
ZNF697	Blood	104	0.597742	2	0.548532	Positive Regulation
AARS	Blood	7	1.01963	1	1.01963	Positive Regulation
ABCA1	Blood	6	-0.958709	1	-0.958709	Negative Regulation
ABCG1	Blood	5	-1.06308	1	-1.06308	Negative Regulation
AC074117.10	Retina	17	-1.03908	1	-1.03908	Negative Regulation
CAD	Blood	19	0.31858	1	0.31858	Positive Regulation
CCR1	Blood	18	-0.626468	1	-0.626468	Negative Regulation
CCR3	Blood	18	0.784038	1	0.784038	Positive Regulation
CCR5	Blood	13	0.331931	1	0.331931	Positive Regulation
CCR9	Blood	24	-0.403331	1	-0.403331	Negative Regulation
CD14	Blood	2	-0.736888	1	-0.736888	Negative Regulation
CD320	Blood	4	-0.35348	1	-0.35348	Negative Regulation
CDCP1	Blood	11	-0.293872	1	-0.293872	Negative Regulation
CGREF1	Brain	1	-0.259856	1	-0.259856	Negative Regulation
CLEC3B	Blood	4	0.351313	1	0.351313	Positive Regulation
CPS1	Artery	3	-0.647576	1	-0.647576	Negative Regulation
CREB5	Blood	3	-0.7297	1	-0.7297	Negative Regulation
CTD-2246P4.1	Retina	32	1.26359	1	1.26359	Positive Regulation
CXCR6	Blood	1	-0.305924	1	-0.305924	Negative Regulation
EIF2B4	Blood	27	-0.464082	1	-0.464082	Negative Regulation
EOMES	Blood	45	-0.329263	1	-0.329263	Negative Regulation
EPHB1	Blood	2	-0.761113	1	-0.761113	Negative Regulation
EVI2A	Blood	1	-0.711273	1	-0.711273	Negative Regulation
FAM109A	Blood	2	0.749771	1	0.749771	Positive Regulation
GPA33	Blood	2	0.734156	1	0.734156	Positive Regulation
GTF3C2	Blood	1	0.401027	1	0.401027	Positive Regulation
HMGCS2	Brain	4	-0.653596	1	-0.653596	Negative Regulation
IFT172	Retina	11	0.668472	1	0.668472	Positive Regulation
JMJD1C	Retina	6	-0.481594	1	-0.481594	Negative Regulation
JMJD6	Blood	90	0.692274	1	0.692274	Positive Regulation
KHK	Blood	1	0.275778	1	0.275778	Positive Regulation
KLF11	Blood	1	0.738723	1	0.738723	Positive Regulation
KRT72	Blood	1	-0.75715	1	-0.75715	Negative Regulation
LANCL1	Blood	1	-0.295193	1	-0.295193	Negative Regulation
LARS2	Blood	5	0.312523	1	0.312523	Positive Regulation
LILRB4	Blood	1	-0.755434	1	-0.755434	Negative Regulation
LPGAT1	Blood	49	0.292498	1	0.292498	Positive Regulation
MEF2C	Blood	188	0.42378	1	0.42378	Positive Regulation
METTL23	Blood	24	-0.33698	1	-0.33698	Negative Regulation
MRPS17	Blood	95	0.810519	1	0.810519	Positive Regulation
MYLIP	Blood	6	-1.41929	1	-1.41929	Negative Regulation
NENF	Blood	1	-0.364498	1	-0.364498	Negative Regulation
PAX6	Blood	74	-0.507348	1	-0.507348	Negative Regulation
PLEK2	Blood	2	-0.830094	1	-0.830094	Negative Regulation
PLXNA1	Blood	1	0.730876	1	0.730876	Positive Regulation
PRPSAP1	Brain	1	-0.731326	1	-0.731326	Negative Regulation
PSAT1	Blood	9	1.20107	1	1.20107	Positive Regulation
REG4	Blood	2	-0.393593	1	-0.393593	Negative Regulation
RP11-318A15.7	Blood	5	-0.412654	1	-0.412654	Negative Regulation
SACM1L	Blood	91	-0.788688	1	-0.788688	Negative Regulation
SLC4A1AP	Blood	16	-0.344741	1	-0.344741	Negative Regulation
SLC7A1	Blood	3	0.85102	1	0.85102	Positive Regulation
SMOC1	Blood	1	-0.71623	1	-0.71623	Negative Regulation
SREBF1	Blood	1	-0.743266	1	-0.743266	Negative Regulation
SRSF2	Blood	18	0.354663	1	0.354663	Positive Regulation
ST6GALNAC1	Blood	77	-0.705815	1	-0.705815	Negative Regulation
ST6GALNAC2	Blood	38	-0.31154	1	-0.31154	Negative Regulation
STARD10	Blood	1	0.72279	1	0.72279	Positive Regulation
SUPT7L	Blood	13	0.31423	1	0.31423	Positive Regulation
TMEM161B-AS1	Retina	108	1.22003	1	1.22003	Positive Regulation
TMPRSS13	Blood	2	-0.791605	1	-0.791605	Negative Regulation
TNFSF13B	Blood	4	-0.812533	1	-0.812533	Negative Regulation
TPI1	Blood	1	-0.708224	1	-0.708224	Negative Regulation
TRIM54	Brain	10	-0.522547	1	-0.522547	Negative Regulation
UBE2O	Blood	10	-0.279017	1	-0.279017	Negative Regulation
VOPP1	Blood	55	-0.305835	1	-0.305835	Negative Regulation
WARS2	Blood	13	0.397319	1	0.397319	Positive Regulation
ZNF512	Blood	4	0.297793	1	0.297793	Positive Regulation
ZNF513	Blood	45	0.464182	1	0.464182	Positive Regulation

## Sheet: Supplementary Data 9 (Coloc)
								Co-localisation result		Top MacTel SNP intersecting trait SNP / eQTL				Top trait SNP / eQTL intersecting MacTel SNP
Locus	Study type	Trait	Reference publication	Colocalized SNP	Candidate gene ENSEMBL ID	Candidate gene name	N. SNPs evaluated	PP shared causal variants	PP distinct causal variants	rsID	CHR:POS	MacTel GWAS p val	Retina eQTL p val *	rsID	CHR:POS	MacTel GWAS p val	Retina eQTL p val *
2p14	eQTL	Retinal gene expression	Ratnapriya et al 2019 Nat Genet	rs2422358	ENSG00000115902	SLC1A4	1199	0.0868	99.2	rs2422358	2:65231806	7.84e-09	3.35118e-07	rs7566124	2:65224470	0.0933812	4.7376e-26
5q14.3				rs12517664	ENSG00000164180	TMEM161B	667	3.75	52.4	rs17480689	5:87834883	7.58e-17	0.180549	rs11748762	5:87650585	0.367613	2.3609e-06
				rs16903178	ENSG00000247828	TMEM161B-AS1	667	7.47e-07	100	rs17480689	5:87834883	7.58e-17	0.00444909	rs112498091	5:87645835	0.000113929	5.21125e-24
7p11.2				rs12669623	ENSG00000129103	SUMF2	1534	0.00576	99.9	rs6955423	7:56099352	5.88e-09	5.20578e-05	rs4427122	7:56117707	0.483506	7.51225e-22
				rs12669623	ENSG00000178665	ZNF713	1534	0.0101	99.9	rs6955423	7:56099352	5.88e-09	2.69461e-05	rs66741911	7:56050170	0.332532	6.66697e-18
				rs10081373	ENSG00000146729	GBAS	1534	0.164	99.8	rs6955423	7:56099352	5.88e-09	0.174039	rs62457265	7:56111710	0.00105544	5.98301e-19
10q21.3				rs10995566	ENSG00000148572	NRBF2	2303	6.81	92.7	rs10995566	10:65363166	4.78e-08	3.55768e-16	rs10995477	10:65010672	0.000276793	3.07564e-27
				rs7895549	ENSG00000171988	JMJD1C	2303	4.56	70.8	rs10995566	10:65363166	4.78e-08	0.256741	rs10740138	10:65395133	0.000457128	4.13218e-05
1p12	GWAS	Serum serine abundance	Shin et al 2014 Nat Genet	rs532303	ENSG00000092621	PHGDH	417	40.6	59.4	rs532303	1:120266903	2.36e-20	7.82e-24	rs1163251	1:120209755	2.24e-11	7.05e-27
2q34		Serum serine abundance		rs715	ENSG00000021826	CPS1	515	99	1	rs715	2:211543055	7.10736e-20	2.7e-21	rs715	2:211543055	7.10736e-20	2.687e-21
		Serum glycine abundance		rs715	ENSG00000021826	CPS1	513	100	0	rs715	2:211543055	7.10736e-20	7.1e-20	rs715	2:211543055	7.10736e-20	7.10736e-20
5q14.3		Retinal Calibre (venular)	Ikram et al 2010 PLoS Genet	rs17421627	ENSG00000245526	LINC00461	770	62.5	6	rs17421627	5:87847586	4.7e-17	5.05e-09	rs17421627	5:87847586	4.7e-17	5.05e-09
		Retinal Calibre (arteriolar)	Sim et al 2013 PloS One	rs2194025	ENSG00000271904	AC091826.3	753	94	4.8	rs17421627	5:87847586	4.7e-17	6.46e-10	rs2194025	5:87798236	9.07e-15	1.53e-10
7p11.2		Serum serine abundance	Shin et al 2014 Nat Genet	rs4689	ENSG00000146729	NIPSNAP2	255	99	1	rs13241866	7:56090878	1.08e-08	0.000228	rs10229446	7:56064262	3.28e-08	1.52e-13
PP shared causal variants - Posterior probability that the Mactel GWAS and Retina eQTL signals derive from a shared variant.
PP distinct causal variants - Posterior probability that the Mactel GWAS and Retina eQTL signals derive from distinct variants.
* P-values in bold meet the gene-specific threshold for a significant eQTL as determined by Ratnapriya et al Nature Genetics 2019.

## Sheet: Supplementary Data 10 (TWAS)
Symbol	chr	start	end	Z	P	FDR	Tissue*
TTC39B	9	15163622	15307360	5.2666	1.39e-07	0.000392	Liver
MXRA7	17	76672551	76711016	5.07515	3.87e-07	0.00398	Retina
NRBF2	10	63133247	63155031	-5.00793	5.5e-07	0.00398	Retina
DNAJC24	11	31369840	31431849	4.54239	5.56e-06	0.0297	Brain
SLC1A1	9	4490444	4587469	4.27144	1.94e-05	0.0394	Brain
IFT172	2	27444371	27489789	-4.24	2.21e-05	0.0394	Brain
PHGDH	1	119648411	119744226	4.44978	8.6e-06	0.0415	Retina
PPP2R5A	1	212285537	212361863	-4.0624	4.86e-05	0.0528	Brain
STIM1	11	3854527	4093210	-4.03823	5.39e-05	0.0528	Brain
TCTEX1D2	3	196291219	196318299	4.01545	5.93e-05	0.0528	Brain
MXRA7	17	76672551	76711016	4.49337	7.01e-06	0.0562	Artery
MXRA7	17	76672551	76711016	3.95811	7.55e-05	0.0577	Brain
MXRA7	17	76672551	76711016	4.44188	8.92e-06	0.0839	Nerve
HSD3BP4	1	119564066	119572067	3.83003	0.000128	0.0855	Brain
ACP1	2	264140	278283	4.18	2.95e-05	0.0868	Retina
SNCB	5	176620084	176630556	4.17385	3e-05	0.0868	Retina
REEP3	10	63521363	63625123	3.77203	0.000162	0.0962	Brain

[truncated: 8 more sheets: Supplementary Data 11 (Genes), Supplementary Data 12, Supplementary Data 13, Supplementary Data 14, Supplementary Data 15, Supplementary Data 16, Supplementary Data 18, Supplementary Data 17]
